# Supplementary material for: Deconvoluting drug interactions using M. tuberculosis physiologic processes: transcriptional disaggregation of the BPaL regimen in vivo
Source: Antimicrob Agents Chemother. 2025 Sep 18;69(11):e00492-25. doi: 10.1128/aac.00492-25 (PMC12587609; doi:10.1128/aac.00492-25)
Supplement: Data S4 — Adjusted P-values from tests comparing the differences between average batch adjusted, VST-normalized, and scaled gene expression for key biological gene categories. [file aac.00492-25-s0004.xlsx]

## Sheet: Pre-Rx Comparisons
Supplemental File S4: Adjusted p-values from tests comparing the differences between average batch adjusted, VST-normalized and scaled gene expression for key biological gene categories
Pathway	B_d2 - PreRx_d0	B_d7 - PreRx_d0	B_d14 - PreRx_d0		L_d2 - PreRx_d0	L_d7 - PreRx_d0	L_d14 - PreRx_d0		Pa_d2 - PreRx_d0	Pa_d7 - PreRx_d0	Pa_d14 - PreRx_d0
ATP synthetase	2.52649e-08	7.64502e-10	5.64398e-10		1	1	0.599572		0.00595276	2.57786e-09	9.33298e-10
Beta Oxidation	0.00153936	1.37788e-08	5.64398e-10		1	1	1		1	0.628621	0.00857523
Cytochrome oxidase bccaa3	1.00886e-09	7.64502e-10	5.64398e-10		0.541976	0.00519319	8.62757e-05		0.000142073	1.85143e-09	9.33298e-10
Cytochrome oxidase bd	0.248636	1	1		1	0.0101539	3.53738e-09		0.00105883	0.829165	1
DosR	1	1	0.0189369		0.0989887	3.83546e-07	3.53738e-09		1	1	1
ESX1	0.574215	3.83883e-06	5.64398e-10		1	1	1		1	1	0.0334255
ESX3	1	0.011087	9.88687e-10		1	1	1		1	0.960936	0.0166197
ESX4	3.65279e-09	7.64502e-10	5.64398e-10		1	1	0.096489		0.879157	6.29629e-06	2.45107e-08
ESX5	0.0486006	5.90632e-07	5.64398e-10		1	0.00923525	0.000179327		1	1	0.952937
Fatty Acid Synthases II	9.93675e-10	7.64502e-10	5.64398e-10		1	0.0617267	1.19696e-05		0.102791	2.42943e-09	9.33298e-10
Glycolysis	9.93675e-10	7.64502e-10	5.64398e-10		1	1	1		0.860171	8.65154e-05	9.33298e-10
Glyoxylate Bypass	0.0758046	7.64502e-10	5.64398e-10		1	1	1		1	0.123402	5.72839e-08
IS elements Repeated sequences and Phage	9.93675e-10	7.64502e-10	5.64398e-10		1	1	1		1	5.14611e-09	9.33298e-10
Mce2	1.70634e-05	9.18969e-06	5.64398e-10		1	1	1		1	0.000607685	5.14194e-08
Mce3	9.93675e-10	7.64502e-10	5.64398e-10		1	1	0.238251		3.44917e-07	1.85143e-09	9.33298e-10
PDIM	9.93675e-10	7.64502e-10	5.64398e-10		0.944043	2.35869e-07	3.53738e-09		1.08059e-06	1.91102e-09	9.33298e-10
PPE family	0.251202	4.14245e-07	5.64398e-10		1	1	1		1	0.137057	7.06852e-06
Primary ribosomal proteins	9.93675e-10	7.64502e-10	5.64398e-10		1	0.113991	0.00559172		5.73361e-06	1.41862e-08	9.33298e-10
Protein translation and modification	9.93675e-10	7.64502e-10	5.64398e-10		1	0.936905	0.662427		0.00364435	2.31803e-06	9.33298e-10
TCA cycle	9.93675e-10	7.64502e-10	5.64398e-10		1	1	0.0103463		1	1.82913e-07	9.33298e-10
Toxins	9.93675e-10	8.50034e-10	7.29103e-08		2.06283e-05	1	1		1	1	0.000468598
WhiB transcription factors	1	0.303966	0.0273475		1	0.0401412	0.24077		1	1	1
Zur regulon	0.251202	6.03885e-05	5.64398e-10		1	1	1		0.0562974	0.000404314	9.28054e-08

## Sheet: Drug Comparisons
Supplemental File S4: Adjusted p-values from tests comparing the differences between average batch adjusted, VST-normalized and scaled gene expression for key biological gene categories
Pathway	B_d2 - Pa_d2	B_d7 - Pa_d7	B_d14 - Pa_d14		B_d2 - L_d2	B_d7 - L_d7	B_d14 - L_d14		L_d2 - Pa_d2	L_d7 - Pa_d7	L_d14 - Pa_d14
ATP synthetase	0.523195	0.538079	0.0268602		1.76704e-06	1.57679e-09	8.46044e-10		0.153916	0.000150372	1.73634e-05
Beta Oxidation	6.36457e-08	0.00216495	0.000173604		0.331669	0.000136182	1.58974e-08		0.0250547	1	1
Cytochrome oxidase bccaa3	0.366497	1	1		0.000202478	3.19232e-08	9.80858e-10		1	1.01939e-05	1.13444e-07
Cytochrome oxidase bd	3.89463e-09	0.00915618	1		7.49741e-05	1	8.46044e-10		1	2.29327e-06	4.18278e-09
DosR	0.0259397	1	0.298705		1.81922e-05	1.72314e-09	8.46044e-10		1	3.731e-07	4.18278e-09
ESX1	0.138173	1.32979e-05	5.56007e-05		1	1.32297e-07	8.46044e-10		1	1	0.00364173
ESX3	1	1	0.0291966		1	0.113864	2.43567e-09		1	1	0.103371
ESX4	0.000491041	0.296582	0.0520995		7.04404e-06	8.40611e-08	1.28879e-08		1	0.0346708	0.187503
ESX5	0.00139117	4.93828e-07	9.04427e-08		0.00238151	1.36958e-09	8.46044e-10		1	0.0937511	1.4045e-08
Fatty Acid Synthases II	2.77479e-09	2.90138e-08	1		1.62612e-09	1.36958e-09	8.46044e-10		1	0.0323095	4.18278e-09
Glycolysis	1.98612e-06	1.36334e-05	0.0268602		1.62612e-09	1.36958e-09	8.46044e-10		1	0.00021345	2.83219e-07
Glyoxylate Bypass	0.569036	1.65213e-06	2.44665e-05		0.00134331	1.36958e-09	8.46044e-10		1	0.669582	0.000336895
IS elements Repeated sequences and Phage	2.77479e-09	0.134416	0.0142027		1.62612e-09	1.36958e-09	8.46044e-10		0.142884	1.91368e-08	4.76115e-08
Mce2	0.0741632	1	1		0.000525984	0.00315688	8.13106e-07		1	0.193342	0.00603699
Mce3	0.740609	1	1		1.83542e-09	1.36958e-09	8.46044e-10		9.06756e-05	1.38239e-07	5.28098e-09
PDIM	0.000214738	5.88665e-07	0.0132819		1.62612e-09	1.77313e-09	1.67417e-06		0.127972	1	1
PPE family	0.243995	0.192194	0.621596		1	0.00309219	9.45199e-08		1	1	0.0423576
Primary ribosomal proteins	0.000268254	9.72307e-09	9.04427e-08		1.62612e-09	1.36958e-09	8.46044e-10		0.133115	0.0903456	2.25596e-07
Protein translation and modification	0.00177062	2.74008e-05	0.00116088		2.77281e-09	1.36958e-09	8.46044e-10		0.38165	0.147487	5.34714e-06
TCA cycle	9.48085e-07	4.28337e-06	0.000155883		1.62612e-09	1.36958e-09	8.46044e-10		0.527416	0.000765162	6.01173e-05
Toxins	2.77479e-09	1.79422e-07	1		1.62612e-09	1.36958e-09	3.78198e-06		3.19521e-05	0.173796	0.0418511
WhiB transcription factors	1	0.152497	1		0.740915	9.3352e-07	1.89213e-08		1	0.350686	0.00113975
Zur regulon	1	1	1		0.788293	4.27071e-05	8.46044e-10		0.38165	0.000589024	5.28098e-09
